# Supplementary material for: A multievent approach to estimating pair fidelity and heterogeneity in state transitions
Source: Ecol Evol. 2013 Oct 4;3(13):4326–38. doi: 10.1002/ece3.729 (PMC3856734; doi:10.1002/ece3.729)
Supplement: Supplementary file 2 [file ece30003-4326-SD2.txt]

1
 
Supplement – Using theprogramE-SURGE forfitting model of pair fidelity 
Wehavedeveloped amulti-event mark-recapturemodel to assess annual rates ofpair fidelity
(i.e. breedingwith thesame partner as in thelast year), partner change(i.e. breedingwith the
different partnerto thelast year partner), and survival, while explicitlyaccountingfor 
imperfect detectabilityand heterogeneityin detection probabilities amongindividuals in 
different states (pair status). Themodel combines mark–recapturedata with data from 
auxiliarybreedingrecords to inform an individual’s state (pair status). 
Thestates considered in themodel are:  
‘AS’(Alivewith the Same partner), thefocal individual is aliveand breedingwith its partner
from the previous year; 
‘AD’(Alive with a Different partner), the focal individual is aliveand breedingwith a 
different partner to its partner in theprevious year; 
‘D’(Dead), thefocal individual is dead; 
 
Theevents wecan observe are: 
- event 0 = thefocal individual is not captured in thecurrent breedingseason (i.e. at 
t), its partner from theprevious season (t-1) is either not captured at t-1 ort , oris 
captured breedingat t at an activenest with an unknown partner;  
- event 1 =the focal individual is captured at t, and is breedingwith its partner from
t-1;  
- event 2 =the focal individual is captured at t but is breedingwith a different 
partner to that from t-1;  
- event 3 =the focal individual is captured at t but itis not known whetherits 
current partner is the same as the onefrom t-1;  2
 
- event 4 =the focal individual is captured at t, its current partner is not captured, 
and its partnerfrom  t-1 is captured at t but at adifferent nest (and henceis not 
breedingwith thefocal individual at t);  
- event 5 = the focal individual is captured at t, its current partner is not captured, 
and its partnerfrom  t-1 is either not captured in t  orwas not known in t-1;  
- event 6 =the focal individual is not captured at t (and henceits current partner is 
unknown), but its partner from t-1 is captured breedingwith another individual at 
t.  
 
Theparameters estimated bythe model are: 
φ, survival probability; 
ѱ, transition probability, conditional on survival; 
p, recaptureprobability(ofthe focal individual); 
c, captureprobabilityof focal’s current (t) partner, conditional on the captureofthe focal 
individual. This parameterincorporates information on the captureof thecurrent partner and 
its identityin relation to the focal individual’s t-1 partner. If t-1 partner is not known then, 
even if thecurrent partner is captured, wecannot tell if it is the same as or different to t-1 
partner. However,if thefocal’s current partner was breedingwith an individual otherthan 
the focal individual in t-1, then this indicates partner change; 
l, probabilityof capturingfocal’s t-1 partnerat t (if t-1 partner is known)incorporating
knowledgeofits pairingstatus in t;
 
  3
 
1. Fitting thepair fidelity model 
AfterstartingE-SURGE the first step is to load thedataset consistingof capturehistories and 
anycovariates that havebeen included. Thetop of thedataset (in theHeaded format) weused
is shown below, where‘H:’ stands forcapturehistory, ‘S:’ stands for number ofbirds with a 
specific capturehistory(in ourcaseeach rowis a capturehistoryfor onebird only); 
‘$COV:Mgp’ stands forthe explanatoryvariable ‘Markinggroup’: 
 
 
As wehaveindividuals that werecaptured as both yearlings andadults weinclude acovariate 
in theinput file, which welabelled as ‘Mgp’ to indicate to which of thetwo Markinggroups 
an individual belongs (individuals first captured as yearlings arecoded with ‘Juv’, individuals 
first captured as adults arecoded as ‘Ad’). Later wewill use GEMACO codeto obtain rates 
forthe two age-classes weusedin our study(yearlings andadults). When the data areloaded, 
awindow askingyou to choosecovariates appears. Choosethe first option (top left corner)
byclickingthe ‘Select’ button: 
  
E-SURGEmakes assumptions about thenumberof states and ageclasses. However, these
need to be modified in ourcase. Changethe number ofstates from 7 to 3 (i.e. ‘AS’, ‘AD’, 4
 
‘D’), and changethe numberof ageclasses to 2 byclickingthe ‘Modify’ button on the main 
screen and then changing values in the correspondingboxes to look likethis: 
 
In E-SURGE, models are built in several stages. First, the GEPAT (Generatorof Pattern of
elementarymatrices) allows specifyingthe initial state vector and the transition and event 
matrices. GEPAT matrices arerowstochastic, so thesum of all cell probabilities in each row
must add to one. Thus, onecell probabilityin each rowwill becalculated as the complement 
ofthe others. This cell is denoted with ‘*’. Therearesomecells with astructural probability
beingequal to zero. Thesecells aredenoted as ‘-‘. Afterspecifyingthe matrices, the 
GEMACO (Generator of Matrix of Constraints) interfaceis used to constrain theparameters 
ofinterest to varyaccording to the model wearebuilding, or thehypotheses wearetesting. 
 
  5
 
1.1 Specifying thepattern matrices using theGEPAT interface 
 
In this step wespecifywhich parameters ofthe model will beestimated and which will be
calculated as the complement ofthe otherparameters. Wealso define thoseparameters that 
correspond to impossible events or transitions (fixed to zero).  
To activate theGEPAT interface, click on the GEPAT button at theleft bottom corner ofthe 
main window. 
Theinitial statevector 
Thefirst matrix to appear in GEPAT is thematrix ofthe initial state probabilities which is 
composed of asingle row with two states. The‘Dead’statecannot appear as the initial state.                                                                            
 
       )   
 
 
 
 
 
Later, at theIVFV stage, wehavearbitrarilychosen to fix the probabilityof ‘AD’to be 1 (i.e. 
the probabilityof ‘AS’is then equal zero).  
Thematrices of survival and transition probabilities 
Wemodelled theprobabilityof transitioningbetween states as atwo-step process composed 
first of the probabilityof survival overthe yearlytimeinterval and then the probabilityof 
transitioningamongstates (i.e. transitions amongstates areconditional on survival over the
time-period). GEPAT initiallyoffers onlyonestep fortransition. To increasethe number of
steps, enter‘2’ in thebox right to the ‘Number ofsteps’. Wenamedthetwo transition 
matrices as ‘survival’ and ‘transition’. 
Therows ofthe survival matrix specifythe possible underlyingstates at timet.  
AS        AD       D
π
Π6
 
AS
AD
D
AS   AD   D
AS        AD         D
AS
AD
D
Thus, wespecifythesurvival matrix as follows:
 
 
 
φ    φ
 φ   φ
   
   
 
 
 
 
 
Therows ofthe transition matrix specifythe possiblestates occupied at timet, whilethe 
columns specifythe possiblestates occupied at timet+1.  
Thus, wespecifythetransition probabilities as follows: 
 
 
 
     
     
   
    
 
 
 
 
 
 
ѱ
φ 
φ 
ѱ7
 
FNcAS 
 
 
AS
AD
D
FNcAD 
 
 
FNcD 
 
 
FCAS 
 
 
FCAD 
 
 
Theevent matrices 
Wedefinethreedifferent event matrices (event probabilities aremodelled in threesteps; see
Methods section for details). To increasethe number ofevent matrices enter ‘3’in the box 
right to the ‘Number ofsteps’. Wecalled thesematrices as [P] (focal bird recapture), [P2] 
(captureof thecurrent partner), and [P3] (last-year partner recapture).  
Thematrix of  Step 1 describes the recaptureprobabilityof thefocal individual (‘FC’denotes 
the focal bird is captured, ‘FNc’denotes abird is not captured, superscript symbols  after 
‘FC’ and ‘FNc’ specifyin which underlyingstatethefocal bird is): 
 
 
       
       
     
  
 
 
 
 
 
 
Thematrix ofStep 2 describes the probabilityof capturingthe focal individual’s current 
partner at t and knowingits identityin relation to the focal individual’s t-1 partner, 
conditional on the captureof thefocal individual at t. Therows in this matrix correspond to 
thecolumns of theprecedingmatrix in Step 1 (when modellingevent probabilities, in each 
subsequent step the columns of theprevious matrix become therows ofthe next matrix). 
‘PC’ denotes that current partner is captured; ‘PNc’ denotes that current partner is not 
captured; ‘PNn’ denotes current partner is captured but it is not known ifit is the same or
different to t-1 partner. Symbols in superscrips  after‘PC’, ‘PNc’, and ‘PNn’ specifyin which 
underlyingstateafocal bird is. 
P 8
 
PNcAS 
 
PNcAD 
 
PNcD 
 
PCAS 
 
PCAD 
 
PNnAD,AS 
 
PNcAS 
 
PNcAD 
 
 
 
 
  
 
 
 
 
 
        
        
        
           
            
 
 
 
 
 
 
 
 
 
 
 
 
 
 
 
Thematrix ofStep 3 describes the probabilityof capturingthe focal individual’s t-1 partner
if it was knownin t-1) in thecurrent year (t), incorporatinginformation on its pairingstatus in 
the current year. Rows correspond to the columns ofStep 2. Thecolumn numbers correspond 
to theevent codes foundin thecapturehistories. 
 
 
 
 
 
 
 
       
         
         
       
       
       
       
         
 
 
 
 
 
  
    0        1    2     3       4        5     6 
P29
 
 
 
 
 
 
 
 
 
 
1.2 Specifying themodel (defining shortcuts and using GEMACO interface) 
To specifymodels, wehaveto define how parameters varyover time, groups, ageclasses, 
etc. Todo this weuse GEMACO interfaceto create adesign matrix foreach typeof 
parameters.  
First, wehaveto create a shortcut forageclasses (yearlingand adult birds). To do this click 
on the ‘Shortcuts’ button on the main E-SURGE screen.  In ourinput filewehavealready
defineexplanatoryvariable ‘Mgp’ that can takevalues ‘Ad’and ‘Juv’ dependingon whether 
abird was first caught as an adult or a yearling. This is shownin the ‘Shortcuts’ interfaceas: 
 
Next, click on the‘Add shortcut’indicator to createanew shortcut. Createtwo shortcuts 
‘Ad’and ‘Juv’ bytypinga specific shortcut formula as shown below (fordetails on the 
meaningof GEMACO codepleaserefer to theESURGE manual, Choquet 2011): 
P3
l
l
l10
 
 
 
 
When the shortcuts aredefined, click the ‘EXIT’ button to exit theshortcut interface. Click 
the ‘GEMACO’button to enterthe GEMACO interface. In theGEMACO interfaceasyntax 
specifyingvariation ofeach parameter(independentlyof each other)is entered in the‘Model 
definition’ window.  
Weconstrain theinitial state (at theIVFV stagewefix the probabilityof AD to be1) to be 
constant overthe studyperiod, so leavethewindow blank and click on the ‘Initial state’
button to get at the ‘Transition’ screen. 
To allow survival and transition probabilities to depend on both current stateand age, and to 
betime varying, writetheformula‘from.Ad+Juv+t’ in the‘Model definition’ box as shown 
below (shown forthefirst step, i.e. survival only, but thesameGEMACO codeis entered in 
both windows). 
 11
 
Click on the top ‘Transition’ button to progress to the ‘Event’ screen. 
Multi-event models condition on the first encounterofeach individual. This means that the 
event ‘not encountered’ becomes possible onlyafteran individual has been caught. Thus, the 
event probabilities at the time ofthe first encounter must betreated separatelyfrom the
subsequent event probabilities (and later fixed to one). In E-SURGE this is achieved byusing
the keywords ‘firste’ (stands for‘first encounter’)and ‘nexte’ (‘next encounters’).  To 
specifythat event probabilities will varywith state and to allow forfixingtheprobabilityof 
the first encounter, write the followingsyntax into the ‘Model definition’ window: 
‘firste+nexte.to’. Wewill fix the probabilityof thefirst encounter to beoneat thelater 
(IVFV)stage.  
In the Step 2 ofthe event probabilities wespecifythe ‘capture’ probabilityofthe focal 
individual’s partner to depend on the current state. In our case, the captureprobabilities in  
columns 4 and 5 of theevent matrix represent truecaptureprobabilities ofthe current partner, 
while theprobabilities in thecolumn 6 represent the combined probabilitiesofthe captureof 
the current partner and theprobabilityof knowingit’s relation to the last-year partner. To 
differentiatethese, wewrite (4 5, 6)in thebrackets after‘to’. This forces thecapture
probabilities in thecolumns 4 and 5 to be equal and different form thecaptureprobabilityin 
the column 6. Thefinal syntax looks likethis: ‘firste.to(4 5,6)+nexte.to(4 5, 6). 
Finally, in Step 3 oftheevent probabilities wespecifythe probabilityof therecaptureof the
last-year partner. At the first captureof thefocal individual the event 4 is not possible (i.e. 
probabilityof event 5, as the onlyotheroption, is 1)as the partner from the last year cannot 
beknown forindividuals captured forthe first time, and consequentlyit cannot be captured in 
the current year.Thus, weneed to allow for fixing theevent 5 to equal 1 at thetime ofthe 
first encounterlaterin theIVFV stage.  To achievethis writethe syntax 
‘firste.from(8)+nexte.from(8)+from(2,3)’ in the‘Model specification’ window.  
Afterspecifyinghow theparameters ofthe initial state vector, and survival-transition and 
event matrices vary, weneed to create the design matrices. This is donebyclickingthe 
‘Gemaco’item in the top menu and choosing‘call GEMACO (all phrases)’ option:12
 
 
Now, all the model structures arespecified and the design matrices appear in the left window
ofeach screen of theGEMACO interface(shown below, onlyforthe Step 3). To return to 
the main window click theEXIT button. 
 
 
  13
 
1.3 Specifying theinitial and fixed values using the IVFV interface 
In the ‘Advanced Numerical Options’ part ofthe main window click the box left to ‘Compute
C-I(Hessian)’so that standard errors can beobtained. Choose ‘Multiple random’ option from 
the drop-down menu below the ‘Initial values’, and type the number ofinitial random values. 
This specifiesthe waytheinitial values of theoptimisation procedurearegenerated and 
assists with model convergenceissues. 
 
Press the IVFV button to enter theinterface. 
Fortheinitial state probabilities wehavearbitrarychosento fix the probabilityof ‘AD’to be 
1 (i.e. the probabilityof ‘AS’is then equal zero).  
 
Click on the top ‘Initial state’ button to arrive at the‘Transition’ screen. Thereis no need to 
fix the values forthe transition probabilities, so leavethe screen at its default state.  
As discussed above, the probabilityof thefirst encounterof thefocal individual equals 1, and 
the probabilityof capturingfocal’s last-year partner equals 0 in the current year (i.e. 14
 
probabilityof not capturingit equals 1). To ensure this, fix the event probabilities as shown 
below: 
 
Afterspecifyingall the fixed values press theEXITbutton. Press theRUNbutton ofthe main 
menu to run the model. 
 
Literature 
Choquet, R., E. Nogue. 2011. E-SURGE 1.8 User’s Manual.CEFE, Montpellier, France. 
 
  15
 
Table 1S Model notationdescribingthe recapture, survival and transition rate models 
included in thecandidate list formulti-event mark–recapturemodellingof survival and pair 
fidelityrates in great tits. 
Recapture Survival Between-state transition 
c c c 
t t t 
state Age Age 
state+t state state
 Age+t Age+t
 state+ t state+t
 Age*t Age*t
 state*Ad+Juv state*Ad+Juv
 state*Ad+Juv+t state*Ad+Juv+t
 state*Ad+Age*t state*Ad+Age*t
  state*t
 
  16
 
Figure1S Recapturerates forpair faithful (state’AS’, black bars) and partner changed (state 
‘AD’, greybars) females and males with upper 95%CI. 
 
 
 
 
 
Reca
p
tu
re ra
te
s
